# Supplementary material for: The early excitatory action of striatal cholinergic-GABAergic microcircuits conditions the subsequent GABA inhibitory shift
Source: Commun Biol. 2023 Jul 14;6:723. doi: 10.1038/s42003-023-05068-7 (PMC10349145; doi:10.1038/s42003-023-05068-7)
Supplement: Supplementary file 3 — Supplementary Data [file 42003_2023_5068_MOESM3_ESM.xlsx]

## Sheet: Figure 1 
		Figure 1 b												Figure 1 c												Figure 1 e																		Figure 1 f
		Sholl area under curve (A.U.)													Critical radius (µm)											AP amplitude (pA)*																		AP duration (ms)*
E16	E18	P0/1	P2/3	P4/5	P6/7	P8/9	P10/11	P12/13	P14/15					E16	E18	P0/1	P2/3	P4/5	P6/7	P8/9	P10/11	P12/13	P14/15			E16	E18	P0/1	P2/3	P4/5	P6/7	P8/9	P10/11	P12/13	P14/15									E16	E18	P0/1	P2/3	P4/5	P6/7
313	849	1379	2017	1496	800	1650	1354	2053	1617					64.67	62.85	36.69	47.48	43.79	69.29	62.62	63.69	111.06	58.1			18	21.5	33	60	67	60	78	87	80	55									9.62	7.73	9.43	5.03	4.02	3.59
408	533	710	647	1720	662	1018	1509	1426	1817					9.8	37.39	37.22	21.25	53.5	27.14	58.76	74.06	72.05	59.94			20	29	42	42	56	61	79	77.7	79.2	75									19.96	11.56	4.36	5.51	5.31	3.37
248	155	1375	971	609	1243	2419	2219	1552	2382					61.12	12.51	44.45	58.52	16.14	42.45	89.66	65.89	49.57	81.72			18.5	17	44	45	61	70	51	72.7	84	46									21.82	8.77	7.6	3.81	2.98	3.12
431	260	550	763	868	873	1564	1742	1984	1912					34.75	13.12	15.07	39.08	20.28	32.99	76.29	43.98	66.82	66.82			24	40	28.6	58	55	66	79	81	72	69									16.22	11.61	4.19	4.57	4.3	3.24
118	792	624	1047	996	2213	2407	1546	1022	1733					24.92	30.47	25.14	27.84	38.27	49.35	72.49	60.49	68.12	71.62			16	17	47	46	68	64	68	80	77	75									12.95	7.03	4.74	3.5	3.8	3.07
249	813	1728	1073	729	1046	1929	1994	2761	2469					30.4	42.05	24.79	25.07	37.05	106.93	86.76	62.28	84.33	81.9			22	55	30.1	44	58	66	57	78	85	71									12.1	13.46	5.18	8.84	4.1	2.53
419	491	977	566	481	571	1996	970	2908	1335					28.07	55.99	26.2	24.48	28.26	82.49	56.4	47.75	74.1	68.14			28	48	42	34	44	30	66	64	88	80									21.45	14.55	3.4	11	7.81	4.91
552	768	604	728	885	1284	1452	1084	2104	2023					23.22	20.87	27.59	22.97	16.25	48.45	65.12	29.38	81.86	76.92			21	33	42	47	52	62	67	45	66	76									15.25	6.17	5.09	4.02	6.28	3.7
639	587	559	804	977	1792	2769	855	2756	3005					30.46	19.88	13.51	22.83	30.52	72.33	107.85	53.96	48.42	98.06			34	41	46.8	45	65	55	65	51	63	68									14.19	4.99	5.41	3.97	3.6	4.5
1302	688	808	867	830	2340	1442	2409	2389	2122					30.23	22.39	54.21	19.72	30.1	56.66	53.38	67.83	103.47	64.09			22	20	51.6	54	66	52	76	69	79.4	89										4.8	4.36	4.54	3.6	3.86
689	762	641	1484	962	1252	1093	2315	2813	3975					21.47	31.62	39.79	30.6	63.4	56.15	64.27	76.69	88.08	88.15			17	36	43	51	65	50	80	80	83	82											6.38	6.01	3.85	1.91
436	692	760	963	726	1823	1391	1745	2256	4002					28.92	38.82	17.33	18.46	41.51	60.73	65.14	53.21	136.8	95.31			20	26	12	54	56	81	85	56	72	72											5.66	4.98	3.3	3.04
799	332	795	1253	1208	726	1911	1022	2095	2359					37.72	11.8	38.85	46.2	29.94	42.61	61.87	63.42	59.91	63.91				44	37	50	64	67	81		74.6	65											4.98	4.22	2.04	4
374	678	1248	1410	470	2137	2559	1835	2114	2765					29.65	43.1	68.39	84.63	64.19	47.65	87.45	54.95	70.16	105.12				47	46.2	59	47	60	80		75.3	82											8.85	3.92	3.26	4.27
675	252	907	1483	700	2029	1534	1416	1253	2335					64.33	10.9	70.52	19.58	22.08	50.3	73.76	60.55	73.13	67.3				50	39.5	38	64	70	73		60	61											8.03	2.67	2.93	3.41
595	454	469	1113	1451	1614	1376	1956	2546	3934					32.06	28.97	38.87	112.53	47.04	67.8	52.36	60.37	46.44	99.62					30.7	52	63	74	73		84	56											8.04	3.25	4.94	2.65
532	349	774	938	1420	2521	925	2365	3114	2301					34.24	24.39	22.31	21.14	44.85	111.11	46.01	56.32	53.56	91.25					29	46	64	76	72		80	88											6.05	3.08	4.99	3.35
610	582	1589	1320	569	1655	811	1966	3217	1019					24.27	42.83	55.49	34.05	46.27	48.91	54.76	63.97	83.67	73.95					27	56	60				86	73											4.77	2.79	4.38
475	412	1327	1501	522	2758	1610	1594	1970	1162					29.38	41.76	68.51	42.63	10.62	80.22	46.05	60.2	71.92	73.38					35	44	54				72	68											4.22	8.45	2.95
181	631	645	1541	605	1355	2262	2044	885	3982					32.29	66.75	28.82	28.07	38.84	32.57	51.91	52.05	35.97	117.39					40.5	55	71				82	77.7											4.35	5.08	5.29
566	807				2494		1884	3939						55.6	53.38				37.4		46	77.19						43.1	57						80											8.99	3.78
																												56	55						78											4.07	4.4
																												47																		5.64
	N total	Mean	SE of mean												N total	Mean	SE of mean											28																		13.55
E16	21	505.286	55.5586											E16	21	34.6462	3.18176											53																		11.82
E18	21	566.048	45.8692											E18	21	33.8971	3.66805											61																		3.36
P0/1	20	923.45	84.6866											P0/1	20	37.6875	3.97294											39
P2/3	20	1124.45	82.651											P2/3	20	37.3565	5.38513											33
P4/5	20	911.2	82.7685											P4/5	20	36.145	3.36127											68																	N total	Mean	SE of mean
P6/7	21	1580.38	146.81											P6/7	21	58.2633	4.94998																											E16	9	15.9511	1.43536
P8/9	20	1705.9	125.728											P8/9	20	66.6455	3.64458										N total	Mean	SE of mean					Normality Kolmogorov-Smirnov test										E18	10	9.067	1.11201
P10/11	21	1705.9	101.73											P10/11	21	57.9543	2.31787									E16	12	21.7083	1.45963						DF	Statistic	p-value	Decision at level(5%)						P0/1	26	6.25077	0.50732
P12/13	21	2245.57	166.842											P12/13	21	74.1252	5.08006									E18	15	34.9667	3.27853					E16	12	0.227	0.50282	Can't reject normality						P2/3	22	4.88273	0.44235
P14/15	20	2412.45	210.571											P14/15	20	80.1345	3.70048									P0/1	29	40.5207	2.12652					E18	15	0.12222	1	Can't reject normality						P4/5	20	4.1865	0.29494
																										P2/3	22	49.6364	1.50115					P0/1	29	0.11335	0.88338	Can't reject normality						P6/7	17	3.44235	0.17987
Table Analyzed	Area undercurve results													Table Analyzed	Critical Radius fit GFP+ Str											P4/5	20	60	1.59275					P2/3	22	0.14138	0.75918	Can't reject normality						P8/9	17	3.12824	0.12265
																										P6/7	17	62.5882	2.85051					P4/5	20	0.16319	0.62164	Can't reject normality						P10/11	12	3.14833	0.25442
Kruskal-Wallis test														Kruskal-Wallis test												P8/9	17	72.3529	2.20284					P6/7	17	0.17756	0.61215	Can't reject normality						P12/13	20	2.789	0.14943
P value	< 0,0001													P value	< 0,0001											P10/11	12	70.1167	3.8528					P8/9	17	0.14471	0.89676	Can't reject normality						P14/15	20	3.0415	0.14657
Exact or approximate P value?	Approximate													Exact or approximate P value?	Approximate											P12/13	20	77.125	1.73428					P10/11	12	0.21505	0.57607	Can't reject normality
P value summary	****													P value summary	****											P14/15	22	72.1227	2.28356					P12/13	20	0.15547	0.6895	Can't reject normality
Do the medians vary signif. (P < 0.05)	Yes													Do the medians vary signif. (P < 0.05)	Yes																			P14/15	22	0.12288	0.95243	Can't reject normality
Number of groups	11													Number of groups	10																			At the level 0.05, the data was significantly drawn from normally distributed population										One-way ANOVA
Kruskal-Wallis statistic	136.3													Kruskal-Wallis statistic	104.2																													Overall ANOVA
																										One-way ANOVA								Homogeneity of variance test											DF	Sum of Squares	Mean Square	F Value	Prob>F
Data summary														Data summary												Overall ANOVA								Levene's test										Model	9	1614.69	179.41	49.6952	2.97244e-42
Number of treatments (columns)	11													Number of treatments (columns)	10												DF	Sum of Squares	Mean Square	F Value	Prob>F				DF	Sum of Squares	Mean Square	F Value	Prob>F					Error	163	588.466	3.61022
Number of values (total)	212													Number of values (total)	205											Model	9	51171.5	5685.72	57.9873	4.94869e-48			Model	9	697.227	77.4697	2.26624	0.02002					Total	172	2203.16
																										Error	176	17257	98.0512					Error	176	6016.42	34.1842
Dunn's multiple comparisons test	Mean rank diff,	Significant?	Summary	Adjusted P Value																						Total	185	68428.5
														Number of families	1
E16 vs. E18	-9.024	No	ns	> 0,9999										Number of comparisons per family	9											Fisher post-hoc test																		Fisher post-hoc test
E18 vs. P0/1	-36.1	No	ns	0.5369										Alpha	0.05												MeanDiff	SEM	t Value	Prob	Alpha	Sig	LCL	UCL											MeanDiff	SEM	t Value	Prob	Alpha
P0/1 vs. P2/3	-23.08	No	ns	> 0,9999																						E18 vs E16	13.2583	3.83506	3.45714	0.000684505	0.05	1	5.68971	20.827										E18 vs E16	-6.88411	0.87302	-7.88543	4.26648e-13	0.05
P2/3 vs. P4/5	23.03	No	ns	> 0,9999										Dunn's multiple comparisons test	Mean rank diff,	Significant?	Summary	Adjusted P Value								P0/1 vs E16	18.8124	3.39882	5.53496	1.1144e-07	0.05	1	12.1047	25.5201										P0/1 vs E16	-9.70034	0.73484	-13.2006	1.58738e-27	0.05
P4/5 vs. P6/7	-55.35	Yes	*	0.0351																						P0/1 vs E18	5.55402	3.14926	1.7636	0.07953	0.05	0	-0.66115	11.7692										P0/1 vs E18	-2.81623	0.70702	-3.98324	0.000102248	0.05
P6/7 vs. P8/9	-13.33	No	ns	> 0,9999										E16 vs. E18	2.214	No	ns	> 0,9999								P2/3 vs E16	27.928	3.55356	7.85916	3.70197e-13	0.05	1	20.915	34.9411										P2/3 vs E16	-11.0684	0.75182	-14.7221	9.55378e-32	0.05
P8/9 vs. P10/11	-1.433	No	ns	> 0,9999										E18 vs. P0/1	-10.26	No	ns	> 0,9999								P2/3 vs E18	14.6697	3.31566	4.42436	1.69126e-05	0.05	1	8.12612	21.2133										P2/3 vs E18	-4.18427	0.72465	-5.77417	3.81101e-08	0.05
P10/11 vs. P12/13	-25.76	No	ns	> 0,9999										P0/1 vs. P2/3	7.125	No	ns	> 0,9999								P2/3 vs P0/1	9.11567	2.79963	3.25602	0.00136	0.05	1	3.5905	14.6409										P2/3 vs P0/1	-1.36804	0.55041	-2.48548	0.01395	0.05
P12/13 vs. P14/15	-2.655	No	ns	> 0,9999										P2/3 vs. P4/5	-2.525	No	ns	> 0,9999								P4/5 vs E16	38.2917	3.61573	10.5903	1.3734e-20	0.05	1	31.1559	45.4274										P4/5 vs E16	-11.7646	0.76266	-15.4258	1.11589e-33	0.05
														P4/5 vs. P6/7	-55.32	Yes	*	0.0257								P4/5 vs E18	25.0333	3.3822	7.40148	5.32946e-12	0.05	1	18.3584	31.7082										P4/5 vs E18	-4.8805	0.73589	-6.63211	4.63997e-10	0.05
														P6/7 vs. P8/9	-23.81	No	ns	> 0,9999								P4/5 vs P0/1	19.4793	2.87813	6.76804	1.86882e-10	0.05	1	13.7992	25.1594										P4/5 vs P0/1	-2.06427	0.56512	-3.65277	0.00034928	0.05
Test details	Mean rank 1	Mean rank 2	Mean rank diff,	n1	n2									P8/9 vs. P10/11	18.54	No	ns	> 0,9999								P4/5 vs P2/3	10.3636	3.05932	3.38756	0.000870006	0.05	1	4.32596	16.4013										P4/5 vs P2/3	-0.69623	0.58704	-1.186	0.23735	0.05
														P10/11 vs. P12/13	-31.1	No	ns	0.8053								P6/7 vs E16	40.8799	3.73345	10.9496	1.30709e-21	0.05	1	33.5118	48.248										P6/7 vs E16	-12.5088	0.78326	-15.9701	3.66959e-35	0.05
E16 vs. E18	27.55	36.57	-9.024	21	21									P12/13 vs. P14/15	-15.4	No	ns	> 0,9999								P6/7 vs E18	27.6216	3.50777	7.87439	3.38335e-13	0.05	1	20.6989	34.5443										P6/7 vs E18	-5.62465	0.75722	-7.42799	5.84705e-12	0.05
E18 vs. P0/1	36.57	72.68	-36.1	21	20																					P6/7 vs P0/1	22.0676	3.0247	7.29579	9.75843e-12	0.05	1	16.0982	28.0369										P6/7 vs P0/1	-2.80842	0.59264	-4.73884	4.65376e-06	0.05
P0/1 vs. P2/3	72.68	95.75	-23.08	20	20																					P6/7 vs P2/3	12.9519	3.19759	4.05051	7.65287e-05	0.05	1	6.64131	19.2624										P6/7 vs P2/3	-1.44037	0.61357	-2.34754	0.0201	0.05
P2/3 vs. P4/5	95.75	72.73	23.03	20	20									Test details	Mean rank 1	Mean rank 2	Mean rank diff,	n1	n2							P6/7 vs P4/5	2.58824	3.26654	0.79235	0.42922	0.05	0	-3.85839	9.03486										P6/7 vs P4/5	-0.74415	0.6268	-1.18722	0.23687	0.05
P4/5 vs. P6/7	72.73	128.1	-55.35	20	21																					P8/9 vs E16	50.6446	3.73345	13.5651	3.72601e-29	0.05	1	43.2765	58.0127										P8/9 vs E16	-12.8229	0.78326	-16.3711	3.01372e-36	0.05
P6/7 vs. P8/9	128.1	141.4	-13.33	21	20									E16 vs. E18	60.86	58.64	2.214	21	21							P8/9 vs E18	37.3863	3.50777	10.6581	8.82062e-21	0.05	1	30.4636	44.309										P8/9 vs E18	-5.93876	0.75722	-7.84282	5.46044e-13	0.05
P8/9 vs. P10/11	141.4	142.8	-1.433	20	21									E18 vs. P0/1	58.64	68.9	-10.26	21	20							P8/9 vs P0/1	31.8322	3.0247	10.5241	2.11464e-20	0.05	1	25.8629	37.8016										P8/9 vs P0/1	-3.12253	0.59264	-5.26887	4.29351e-07	0.05
P10/11 vs. P12/13	142.8	168.6	-25.76	21	21									P0/1 vs. P2/3	68.9	61.78	7.125	20	20							P8/9 vs P2/3	22.7166	3.19759	7.10428	2.88715e-11	0.05	1	16.406	29.0271										P8/9 vs P2/3	-1.75449	0.61357	-2.85949	0.0048	0.05
P12/13 vs. P14/15	168.6	171.3	-2.655	21	20									P2/3 vs. P4/5	61.78	64.3	-2.525	20	20							P8/9 vs P4/5	12.3529	3.26654	3.78166	0.000213218	0.05	1	5.90631	18.7996										P8/9 vs P4/5	-1.05826	0.6268	-1.68836	0.09325	0.05
														P4/5 vs. P6/7	64.3	119.6	-55.32	20	21							P8/9 vs P6/7	9.76471	3.39639	2.87503	0.00454	0.05	1	3.06182	16.4676										P8/9 vs P6/7	-0.31412	0.65171	-0.48199	0.63046	0.05
														P6/7 vs. P8/9	119.6	143.4	-23.81	21	20							P10/11 vs E16	48.4083	4.04251	11.9748	1.49135e-24	0.05	1	40.4303	56.3864										P10/11 vs E16	-12.8028	0.83785	-15.2806	2.7872e-33	0.05
														P8/9 vs. P10/11	143.4	124.9	18.54	20	21							P10/11 vs E18	35.15	3.83506	9.16544	1.27533e-16	0.05	1	27.5814	42.7186										P10/11 vs E18	-5.91867	0.81356	-7.27506	1.38068e-11	0.05
														P10/11 vs. P12/13	124.9	156	-31.1	21	21							P10/11 vs P0/1	29.596	3.39882	8.70771	2.19918e-15	0.05	1	22.8883	36.3037										P10/11 vs P0/1	-3.10244	0.6631	-4.67866	6.03392e-06	0.05
														P12/13 vs. P14/15	156	171.4	-15.4	21	20							P10/11 vs P2/3	20.4803	3.55356	5.76332	3.62159e-08	0.05	1	13.4672	27.4934										P10/11 vs P2/3	-1.73439	0.68187	-2.54357	0.0119	0.05
																										P10/11 vs P4/5	10.1167	3.61573	2.79796	0.00572	0.05	1	2.9809	17.2524										P10/11 vs P4/5	-1.03817	0.6938	-1.49634	0.1365	0.05
																										P10/11 vs P6/7	7.52843	3.73345	2.01648	0.04527	0.05	1	0.16034	14.8965										P10/11 vs P6/7	-0.29402	0.71639	-0.41042	0.68204	0.05
																										P10/11 vs P8/9	-2.23627	3.73345	-0.59898	0.54995	0.05	0	-9.60437	5.13182										P10/11 vs P8/9	0.0201	0.71639	0.02805	0.97765	0.05
																										P12/13 vs E16	55.4167	3.61573	15.3265	3.12041e-34	0.05	1	48.2809	62.5524										P12/13 vs E16	-13.1621	0.76266	-17.2582	1.26474e-38	0.05
																										P12/13 vs E18	42.1583	3.3822	12.4648	5.72631e-26	0.05	1	35.4834	48.8332										P12/13 vs E18	-6.278	0.73589	-8.53118	9.51788e-15	0.05
																										P12/13 vs P0/1	36.6043	2.87813	12.7181	1.05825e-26	0.05	1	30.9242	42.2844										P12/13 vs P0/1	-3.46177	0.56512	-6.12568	6.53253e-09	0.05
																										P12/13 vs P2/3	27.4886	3.05932	8.98521	3.93714e-16	0.05	1	21.451	33.5263										P12/13 vs P2/3	-2.09373	0.58704	-3.56661	0.000474976	0.05
																										P12/13 vs P4/5	17.125	3.13131	5.46895	1.53379e-07	0.05	1	10.9452	23.3047										P12/13 vs P4/5	-1.3975	0.60085	-2.32587	0.02126	0.05
																										P12/13 vs P6/7	14.5368	3.26654	4.4502	1.5183e-05	0.05	1	8.09014	20.9834										P12/13 vs P6/7	-0.65335	0.6268	-1.04236	0.29879	0.05
																										P12/13 vs P8/9	4.77206	3.26654	1.46089	0.14583	0.05	0	-1.67457	11.2187										P12/13 vs P8/9	-0.33924	0.6268	-0.54122	0.5891	0.05
																										P12/13 vs P10/11	7.00833	3.61573	1.93829	0.05419	0.05	0	-0.12743	14.1441										P12/13 vs P10/11	-0.35933	0.6938	-0.51792	0.60522	0.05
																										P14/15 vs E16	50.4144	3.55356	14.187	5.92259e-31	0.05	1	43.4013	57.4275										P14/15 vs E16	-12.9096	0.76266	-16.9271	9.66246e-38	0.05
																										P14/15 vs E18	37.1561	3.31566	11.2062	2.41666e-22	0.05	1	30.6125	43.6996										P14/15 vs E18	-6.0255	0.73589	-8.18805	7.28427e-14	0.05
																										P14/15 P0/1	31.602	2.79963	11.2879	1.41012e-22	0.05	1	26.0769	37.1272										P14/15 P0/1	-3.20927	0.56512	-5.67887	6.0811e-08	0.05
																										P14/15 P2/3	22.4864	2.98559	7.53163	2.51582e-12	0.05	1	16.5942	28.3785										P14/15 P2/3	-1.84123	0.58704	-3.13648	0.00203	0.05
																										P14/15 P4/5	12.1227	3.05932	3.96256	0.000107618	0.05	1	6.08506	18.1604										P14/15 P4/5	-1.145	0.60085	-1.90563	0.05846	0.05
																										P14/15 P6/7	9.53449	3.19759	2.98177	0.00327	0.05	1	3.22394	15.8451										P14/15 P6/7	-0.40085	0.6268	-0.63952	0.52338	0.05
																										P14/15 P8/9	-0.23021	3.19759	-0.072	0.94269	0.05	0	-6.54077	6.08034										P14/15 P8/9	-0.08674	0.6268	-0.13838	0.89011	0.05
																										P14/15 P10/11	2.00606	3.55356	0.56452	0.57312	0.05	0	-5.00702	9.01914										P14/15 P10/11	-0.10683	0.6938	-0.15398	0.87781	0.05
																										P14/15 P12/13	-5.00227	3.05932	-1.63509	0.10382	0.05	0	-11.0399	1.0354										P14/15 P12/13	0.2525	0.60085	0.42024	0.67487	0.05
																										* only cells generating AP were included
																																												* cells in which current does not reach semi-amplitude level during test puls were excluded
[truncated: 14 more columns]

## Sheet: Figure 2
	Figure 2 c
	Mean values of isoguvacine maximal effects on spike frequency
		Spike frequency (Normalized to control)
	P0	P2/3	P4/5	P6/7	P8/9	P10/11	P12/13	P14/15	P30/40
	0.24	2.07059	1.26667	2.8	0.26277	0.44071	0.14493	0.75	0.14545
	0.55291	2.23438	1.94791	2.14286	0.00926	0.08799	0	0.07027	0.83271
	0.24242	2.08542	1.38258	1.62106	3.29091	1.63635	0.48821	0.23077	0.16509
	0.14414	2.42894	3.22227	2.44898	0.36775	2.03573	0.36842	0.42454	0.15342
	0.15351	1.125	2.05128	1.26818	2.37634	0.90554	0.03	0.05485	0.53088
	0.11375	1.66667	3.04762	3.77694	0.34783	0.91626	0.41693	0.19758	0.57692
	0.08547	1.57985	2.09302		0.43258	0.98763	0.01677	0.14555	0.33959
			3.06451		1.0061	0.29808	0.09286		0.71357
			1.89062			0.63818			0.42105
			1.88889			0.11854			0.98901
						0.14415			0.16875
									0.28364
									0.17143
										Normality Kolmogorov-Smirnov test
		N total	Mean	SE of mean							DF	Statistic	p-value	Decision at level(5%)
	P0	7	0.21889	0.06002						P0	7	0.29822	0.47797	Can't reject normality
	P2/3	7	1.88441	0.1698						P2/3	7	0.23215	0.82035	Can't reject normality
	P4/5	10	2.18554	0.21954						P4/5	10	0.25301	0.47405	Can't reject normality
	P6/7	6	2.343	0.36482						P6/7	6	0.13787	1	Can't reject normality
	P8/9	8	1.01169	0.41862						P8/9	8	0.31261	0.34242	Can't reject normality
	P10/11	11	0.74629	0.1922						P10/11	11	0.17067	0.9473	Can't reject normality
	P12/13	8	0.19476	0.07011						P12/13	8	0.22422	0.77985	Can't reject normality
	P14/15	7	0.26765	0.09293						P14/15	7	0.27391	0.58888	Can't reject normality
	P30/40	13	0.42242	0.0792						P30/40	13	0.1949	0.65967	Can't reject normality
										At the level 0.05, the data was significantly drawn from normally distributed population
										Homogeneity of variance test
	One-way ANOVA									Levene's test
	Overall ANOVA										DF	Sum of Squares	Mean Square	F Value	Prob>F
		DF	Sum of Squares	Mean Square	F Value	Prob>F				Model	8	4.56089	0.57011	4.9453	7.60953e-05
	Model	8	48.5938	6.07422	16.3998	3.1285e-13				Error	68	7.83928	0.11528
	Error	68	25.1861	0.37038
	Total	76	73.7799
	Fisher post-hoc test
		MeanDiff	SEM	t Value	Prob	Alpha	Sig	LCL	UCL
	P2/3 vs P0	1.66552	0.32531	5.11986	2.70747e-06	0.05	1	1.01638	2.31466
	P4/5 vs P0	1.96665	0.29992	6.55732	8.81518e-09	0.05	1	1.36818	2.56513
	P4/5 vs P2/3	0.30113	0.29992	1.00404	0.31892	0.05	0	-0.29735	0.89961
	P6/7 vs P0	2.12412	0.33859	6.27344	2.81225e-08	0.05	1	1.44847	2.79976
	P6/7 vs P2/3	0.4586	0.33859	1.35443	0.18008	0.05	0	-0.21705	1.13424
	P6/7 vs P4/5	0.15747	0.31428	0.50105	0.61796	0.05	0	-0.46966	0.78459
	P8/9 vs P0	0.79281	0.31498	2.51704	0.0142	0.05	1	0.16428	1.42133
	P8/9 vs P2/3	-0.87271	0.31498	-2.77073	0.00721	0.05	1	-1.50124	-0.24419
	P8/9 vs P4/5	-1.17384	0.28868	-4.06624	0.000126464	0.05	1	-1.7499	-0.59779
	P8/9 vs P6/7	-1.33131	0.32868	-4.05052	0.0001335	0.05	1	-1.98718	-0.67545
	P10/11 vs P0	0.5274	0.29425	1.79236	0.07752	0.05	0	-0.05977	1.11457
	P10/11 vs P2/3	-1.13812	0.29425	-3.86787	0.000248325	0.05	1	-1.72529	-0.55095
	P10/11 vs P4/5	-1.43925	0.26591	-5.41249	8.74102e-07	0.05	1	-1.96987	-0.90863
	P10/11 vs P6/7	-1.59672	0.30887	-5.16951	2.23855e-06	0.05	1	-2.21306	-0.98037
	P10/11 vs P8/9	-0.26541	0.28279	-0.93853	0.35129	0.05	0	-0.8297	0.29889
	P12/13 vs P0	-0.02412	0.31498	-0.07658	0.93918	0.05	0	-0.65265	0.6044
	P12/13 vs P2/3	-1.68964	0.31498	-5.36435	1.05438e-06	0.05	1	-2.31817	-1.06112
	P12/13 vs P4/5	-1.99077	0.28868	-6.89611	2.18132e-09	0.05	1	-2.56682	-1.41472
	P12/13 vs P6/7	-2.14824	0.32868	-6.53602	9.62017e-09	0.05	1	-2.8041	-1.49237
	P12/13 vs P8/9	-0.81693	0.3043	-2.68465	0.00911	0.05	1	-1.42414	-0.20971
	P12/13 vs P10/11	-0.55152	0.28279	-1.9503	0.05526	0.05	0	-1.11582	0.01277
	P14/15 vs P0	0.04877	0.32531	0.14991	0.88128	0.05	0	-0.60037	0.6979
	P14/15 vs P2/3	-1.61676	0.32531	-4.96996	4.7874e-06	0.05	1	-2.26589	-0.96762
	P14/15 vs P4/5	-1.91789	0.29992	-6.39472	1.7154e-08	0.05	1	-2.51636	-1.31941
	P14/15 vs P6/7	-2.07535	0.33859	-6.12941	5.04435e-08	0.05	1	-2.751	-1.39971
	P14/15 vs P8/9	-0.74404	0.31498	-2.36222	0.02104	0.05	1	-1.37257	-0.11552
	P14/15 vs P10/11	-0.47864	0.29425	-1.62663	0.10844	0.05	0	-1.0658	0.10853
	P14/15 vs P12/13	0.07289	0.31498	0.2314	0.8177	0.05	0	-0.55564	0.70141
	P30/40 vs P0	0.20354	0.28531	0.71339	0.47805	0.05	0	-0.36579	0.77287
	P30/40 vs P2/3	-1.46198	0.28531	-5.12416	2.6634e-06	0.05	1	-2.03131	-0.89265
	P30/40 vs P4/5	-1.76311	0.25599	-6.88751	2.26039e-09	0.05	1	-2.27393	-1.2523
	P30/40 vs P6/7	-1.92058	0.30037	-6.39406	1.72e-08	0.05	1	-2.51996	-1.3212
	P30/40 vs P8/9	-0.58927	0.27348	-2.15474	0.03473	0.05	1	-1.13498	-0.04356
	P30/40 vs P10/11	-0.32386	0.24932	-1.29897	0.19834	0.05	0	-0.82138	0.17365
	P30/40 vs P12/13	0.22766	0.27348	0.83246	0.40806	0.05	0	-0.31805	0.77337
	P30/40 vs P14/15	0.15477	0.28531	0.54247	0.58927	0.05	0	-0.41456	0.7241

## Sheet: Figure 3
		Figure 3a										Figure 3b											Figure 3c
		Mean frequencies of ongoing activities in the presence of CNQX-APV and CNQX-APV-Gabazine										Mean frequencies of ongoing activities in the presence of CNQX-APV and CNQX-APV-Gabazine											Mean frequencies of ongoing activities in the presence of DMSO and bumetanide
		P4/P5 - Spike frequency (Hz)										P14/P15 - Spike frequency (Hz)											P4/P5 - Spike frequency (Hz)
		CNQX+APV	CNQX+APV+Gabazine									CNQX+APV	CNQX+APV+Gabazine										DMSO	Bumetanide
		0.41499	2.53611									0.49063	0.83834										0.61469	1.89924
		0.32176	1.18869									1.08732	1.34875										0.34702	2.94141
		3.92068	0.34802									1.49736	1.79885										0.43265	1.32264
		0.45855	0.26469									5.19558	0.92589										9.03743	0.90191
		1.64774	0.32271									0.97396	1.07353										5.08412	0.37757
		3.19665	0.49401									0.16984	0.36489										2.66294	0.30882
		2.34687	1.05713									0.71629	1.44372										9.89281	1.84699
		1.72768	0.42165									1.37735	0.31075										1.96692	0.55771
		1.93018	0.80142									1.822	0.92012										0.45437	1.21151
		1.16854	0.79071									1.62035	2.58528										0.93106	0.114
		0.64825	0.9578									0.33449	2.4121										2.72341	0.21895
		3.14629										0.49063	3.61623										0.80442	1.5296
												0.65212	2.36298										1.28675	0.88592
			N total	Mean	SE of mean							0.73118	1.07987										1.17776	1.31031
		CNQX+APV	12	1.74401	0.35027							1.20416	0.96239										0.84187	0.28117
		CNQX+APV+Gabazine	11	0.83481	0.19536							0.82286	0.80815										2.8054	0.09223
												0.75984	0.7843										0.89828	0.79289
		Two-sample 2-tailed t-Test statistics											1.47174										5.42041	0.99819
			t Statistic	DF	Prob>|t|								0.90659										1.10353	0.88074
		Equal Variance Assumed	2.21026	21	0.03832								2.31952										0.67758	0.78273
		Equal Variance NOT Assumed (Welch Correction)	2.26692	17.0891	0.03666								0.8988										0.8612
													0.44616
		Normality Kolmogorov-Smirnov test
			DF	Statistic	p-value	Decision at level(5%)							N total	Mean	SE of mean									N total	Mean	SE of mean
		CNQX+APV	12	0.15009	1	Can't reject normality						CNQX+APV	17	1.17329	0.27524								DMSO	21	2.38212	0.60007
		CNQX+APV+Gabazine	11	0.20157	0.72293	Can't reject normality						CNQX+APV+Gabazine	22	1.34904	0.17891								Bumetanide	20	0.96273	0.1599
		At the level 0.05, the data was significantly drawn from normally distributed population
												Two-sample 2-tailed t-Test statistics											Two-sample 2-tailed t-Test statistics
													t Statistic	DF	Prob>|t|									t Statistic	DF	Prob>|t|
												Equal Variance Assumed	-0.55646	37	0.58125								Equal Variance Assumed	-2.23624	39	0.03113
												Equal Variance NOT Assumed (Welch Correction)	-0.53537	28.5003	0.59655								Equal Variance NOT Assumed (Welch Correction)	-2.28561	22.8201	0.0319
												Normality Kolmogorov-Smirnov test											Normality Kolmogorov-Smirnov test
													DF	Statistic	p-value	Decision at level(5%)								DF	Statistic	p-value	Decision at level(5%)
												CNQX+APV	17	0.22917	0.28819	Can't reject normality							Bumetanide	20	0.13389	0.89749	Can't reject normality
												CNQX+APV+Gabazine	22	0.21671	0.21874	Can't reject normality							DMSO	21	0.27386	0.06977	Can't reject normality
												At the level 0.05, the data was significantly drawn from normally distributed population											At the level 0.05, the data was significantly drawn from normally distributed population

## Sheet: Figure 4
	Figure 4 e																											Figure 4 f
	Spike count during two different time windows after train stimulation (0–500 ms, 0–1400 ms) normalized to spike count before train																											Spike count during two different time windows after train stimulation (0–500 ms, 0–1400 ms) normalized to spike count before train
			(P4-6 control vs P4-6 bumetanide)																											P4-6 control vs P12-14 control
	Control P4/5 before train	Control P4/5 500 ms after train	Control P4/5 1400 ms after train	Bumetanide P4/5 before train	Bumetanide P4/5 500 ms after train	Bumetanide P4/5 1400 ms after train																						Control P4/5 before train	Control P4/5 500 ms after train	Control P4/5 1400 ms after train	Control P12-14 before train	Control P12-14 500 ms after train	Control P12-14 1400 ms after train		Table Analyzed	Data 4
								Table Analyzed	Data 2
	1.60983	4.92887	4.92887	1.64042	0	0																						1.60983	4.92887	4.92887	3.08348	1	1		Kruskal-Wallis test
	1.27197	2.86193	2.86193	0.32808	0	0		Kruskal-Wallis test																				1.27197	2.86193	2.86193	1.89752	0	0		P value	< 0,0001
	1.11297	4.92887	4.92887	1.9685	0	0		P value	< 0,0001																			1.11297	4.92887	4.92887	0.71157	0	0		Exact or approximate P value?	Approximate
	1.43096	6.35984	6.35984	1.31234	0.32808	0.32808		Exact or approximate P value?	Approximate																			1.43096	6.35984	6.35984	0.23719	0	0		P value summary	****
	0.95398	4.61088	4.61088	0.65617	0	0		P value summary	****																			0.95398	4.61088	4.61088	0.23719	0	0		Do the medians vary signif. (P < 0.05)	Yes
	0.95398	4.45189	4.45189	1.31234	0.32808	0.32808		Do the medians vary signif. (P < 0.05)	Yes																			0.95398	4.45189	4.45189	1.18595	0.71157	0.71157		Number of groups	6
	1.27197	5.08787	5.08787	0.98425	0	0		Number of groups	6																			1.27197	5.08787	5.08787	1.42314	0.23719	0.23719		Kruskal-Wallis statistic	261.6
	0.95398	4.45189	4.45189	1.9685	0.32808	0.32808		Kruskal-Wallis statistic	270.3																			0.95398	4.45189	4.45189	0.47438	0	0
	0.63598	3.33891	3.33891	0.65617	0	0																						0.63598	3.33891	3.33891	0.71157	0	0		Data summary
	1.11297	2.70293	2.70293	0.98425	0	0		Data summary																				1.11297	2.70293	2.70293	0.47438	0	0		Number of treatments (columns)	6
	0.95398	2.86193	2.86193	1.9685	0.32808	0.32808		Number of treatments (columns)	6																			0.95398	2.86193	2.86193	1.66033	0	0		Number of values (total)	700
	0.47699	3.8159	3.8159	0.32808	0	0		Number of values (total)	700																			0.47699	3.8159	3.8159	0.94876	0	0
	0.79498	1.58996	1.58996	1.64042	0.32808	0.32808																						0.79498	1.58996	1.58996	0.94876	0	0
	1.74895	3.33891	3.33891	0.65617	0	0																						1.74895	3.33891	3.33891	0.71157	0	0		Number of families	1
	1.27197	1.90795	1.90795	0.98425	0	0		Number of families	1																			1.27197	1.90795	1.90795	1.89752	0	0		Number of comparisons per family	15
	0.95398	2.38494	2.38494	0.65617	0	0		Number of comparisons per family	15																			0.95398	2.38494	2.38494	0.94876	0	0		Alpha	0.05
	1.27197	1.11297	1.11297	0.65617	0	0		Alpha	0.05																			1.27197	1.11297	1.11297	0.94876	0	0
	0.63598	0.63598	0.63598	2.29659	0	0																						0.63598	0.63598	0.63598	0.47438	0	0		Dunn's multiple comparisons test	Mean rank diff,	Significant?	Summary	Adjusted P Value
	1.43096	2.38494	2.38494	0.65617	0	0		Dunn's multiple comparisons test	Mean rank diff,	Significant?	Summary	Adjusted P Value																1.43096	2.38494	2.38494	0.23719	0	0
	0.47699	3.33891	3.33891	0.98425	0	0																						0.47699	3.33891	3.33891	1.66033	0	0		Control P4/5 before train vs Control P4/5 500 ms after train	-210.1	Yes	****	< 0,0001
	1.11297	0.95398	0.95398	0.98425	0	0		Control P4/5 before train vs Control P4/5 500 ms after train	-214.9	Yes	****	< 0,0001																1.11297	0.95398	0.95398	1.18595	0	0		Control P4/5 before train vs Control P4/5 1400 ms after train	-36.95	No	ns	> 0,9999
	1.27197	0.79498	0.79498	0.65617	0	0		Control P4/5 before train vs Control P4/5 1400 ms after train	-35.22	No	ns	> 0,9999																1.27197	0.79498	0.79498	1.42314	0	0		Control P4/5 before train vs Control P12-14 before train	24.49	No	ns	> 0,9999
	0.95398	1.27197	1.27197	1.31234	0	0		Control P4/5 before train vs Bumetanide P4/5 before train	-2.222	No	ns	> 0,9999																0.95398	1.27197	1.27197	0.94876	0	0		Control P4/5 before train vs Control P12-14 500 ms after train	326.1	Yes	****	< 0,0001
	0.79498	1.58996	1.58996	1.31234	0	0		Control P4/5 before train vs Bumetanide P4/5 500 ms after train	318.7	Yes	****	< 0,0001																0.79498	1.58996	1.58996	1.66033	0	0		Control P4/5 before train vs Control P12-14 1400 ms after train	326.4	Yes	****	< 0,0001
	0.95398	0.95398	0.95398	0.65617	0	0		Control P4/5 before train vs Bumetanide P4/5 1400 ms after train	327	Yes	****	< 0,0001																0.95398	0.95398	0.95398	1.18595	0	0		Control P4/5 500 ms after train vs Control P4/5 1400 ms after train	173.1	Yes	**	0.0031
	1.27197		0.63598	1.31234		0		Control P4/5 500 ms after train vs Control P4/5 1400 ms after train	179.6	Yes	**	0.0017																1.27197		0.63598	0.94876		0		Control P4/5 500 ms after train vs Control P12-14 before train	234.6	Yes	****	< 0,0001
	0.95398		1.27197	1.31234		0		Control P4/5 500 ms after train vs Bumetanide P4/5 before train	212.6	Yes	****	< 0,0001																0.95398		1.27197	0.94876		0		Control P4/5 500 ms after train vs Control P12-14 500 ms after train	536.2	Yes	****	< 0,0001
	0.79498		0.79498	1.31234		0		Control P4/5 500 ms after train vs Bumetanide P4/5 500 ms after train	533.5	Yes	****	< 0,0001																0.79498		0.79498	0.47438		0		Control P4/5 500 ms after train vs Control P12-14 1400 ms after train	536.5	Yes	****	< 0,0001
	0.47699		1.11297	0		0		Control P4/5 500 ms after train vs Bumetanide P4/5 1400 ms after train	541.9	Yes	****	< 0,0001																0.47699		1.11297	1.42314		0		Control P4/5 1400 ms after train vs Control P12-14 before train	61.44	No	ns	0.3119
	1.58996		0.95398	0.32808		0		Control P4/5 1400 ms after train vs Bumetanide P4/5 before train	33	No	ns	> 0,9999																1.58996		0.95398	0.23719		0		Control P4/5 1400 ms after train vs Control P12-14 500 ms after train	363.1	Yes	****	< 0,0001
	0.47699		1.27197	1.31234		0		Control P4/5 1400 ms after train vs Bumetanide P4/5 500 ms after train	353.9	Yes	****	< 0,0001																0.47699		1.27197	0.47438		0		Control P4/5 1400 ms after train vs Control P12-14 1400 ms after train	363.4	Yes	****	< 0,0001
	0.79498		0.95398	0.98425		0		Control P4/5 1400 ms after train vs Bumetanide P4/5 1400 ms after train	362.2	Yes	****	< 0,0001																0.79498		0.95398	1.18595		0		Control P12-14 before train vs Control P12-14 500 ms after train	301.6	Yes	****	< 0,0001
	0.95398		0.95398	1.31234		0		Bumetanide P4/5 before train vs Bumetanide P4/5 500 ms after train	320.9	Yes	****	< 0,0001																0.95398		0.95398	0.94876		0		Control P12-14 before train vs Control P12-14 1400 ms after train	301.9	Yes	****	< 0,0001
	1.58996		0.79498	1.9685		0		Bumetanide P4/5 before train vs Bumetanide P4/5 1400 ms after train	329.2	Yes	****	< 0,0001																1.58996		0.79498	1.42314		0		Control P12-14 500 ms after train vs Control P12-14 1400 ms after train	0.3067	No	ns	> 0,9999
	1.11297		1.11297	0.98425		0		Bumetanide P4/5 500 ms after train vs Bumetanide P4/5 1400 ms after train	8.32	No	ns	> 0,9999																1.11297		1.11297	1.18595		0
	1.43096		1.27197	0.32808		0																						1.43096		1.27197	0.94876		0
	0.47699		0.95398	0.65617		0																						0.47699		0.95398	0.47438		0		Test details	Mean rank 1	Mean rank 2	Mean rank diff,	n1	n2
	1.27197		0.31799	1.9685		0		Test details	Mean rank 1	Mean rank 2	Mean rank diff,	n1	n2															1.27197		0.31799	1.18595		0
	1.58996		1.43096	0.32808		0																						1.58996		1.43096	0.94876		0		Control P4/5 before train vs Control P4/5 500 ms after train	394.4	604.5	-210.1	250	25
	0.79498		0.79498	0.98425		0		Control P4/5 before train vs Control P4/5 500 ms after train	384.7	599.5	-214.9	250	25															0.79498		0.79498	1.66033		0		Control P4/5 before train vs Control P4/5 1400 ms after train	394.4	431.4	-36.95	250	75
	0.95398		2.06695	1.31234		0		Control P4/5 before train vs Control P4/5 1400 ms after train	384.7	419.9	-35.22	250	75															0.95398		2.06695	0.23719		0		Control P4/5 before train vs Control P12-14 before train	394.4	369.9	24.49	250	250
	0.47699		0.79498	0.65617		0		Control P4/5 before train vs Bumetanide P4/5 before train	384.7	386.9	-2.222	250	250															0.47699		0.79498	0.94876		0		Control P4/5 before train vs Control P12-14 500 ms after train	394.4	68.3	326.1	250	25
	0.95398		0.63598	0.65617		0		Control P4/5 before train vs Bumetanide P4/5 500 ms after train	384.7	66	318.7	250	25															0.95398		0.63598	0.94876		0		Control P4/5 before train vs Control P12-14 1400 ms after train	394.4	67.99	326.4	250	75
	1.43096		0.47699	0.98425		0		Control P4/5 before train vs Bumetanide P4/5 1400 ms after train	384.7	57.68	327	250	75															1.43096		0.47699	0.71157		0		Control P4/5 500 ms after train vs Control P4/5 1400 ms after train	604.5	431.4	173.1	25	75
	0.63598		1.58996	0.32808		0		Control P4/5 500 ms after train vs Control P4/5 1400 ms after train	599.5	419.9	179.6	25	75															0.63598		1.58996	1.42314		0		Control P4/5 500 ms after train vs Control P12-14 before train	604.5	369.9	234.6	25	250
	0.47699		0.31799	1.31234		0		Control P4/5 500 ms after train vs Bumetanide P4/5 before train	599.5	386.9	212.6	25	250															0.47699		0.31799	0.71157		0		Control P4/5 500 ms after train vs Control P12-14 500 ms after train	604.5	68.3	536.2	25	25
	1.11297		0.47699	0		0		Control P4/5 500 ms after train vs Bumetanide P4/5 500 ms after train	599.5	66	533.5	25	25															1.11297		0.47699	1.42314		0		Control P4/5 500 ms after train vs Control P12-14 1400 ms after train	604.5	67.99	536.5	25	75
	1.27197		1.27197	0		0		Control P4/5 500 ms after train vs Bumetanide P4/5 1400 ms after train	599.5	57.68	541.9	25	75															1.27197		1.27197	1.89752		0		Control P4/5 1400 ms after train vs Control P12-14 before train	431.4	369.9	61.44	75	250
	0.79498		0.95398	1.31234		0		Control P4/5 1400 ms after train vs Bumetanide P4/5 before train	419.9	386.9	33	75	250															0.79498		0.95398	0.47438		0		Control P4/5 1400 ms after train vs Control P12-14 500 ms after train	431.4	68.3	363.1	75	25
	0.79498		1.27197	0.98425		0		Control P4/5 1400 ms after train vs Bumetanide P4/5 500 ms after train	419.9	66	353.9	75	25															0.79498		1.27197	1.66033		0		Control P4/5 1400 ms after train vs Control P12-14 1400 ms after train	431.4	67.99	363.4	75	75
	1.27197		0.95398	0.98425		0		Control P4/5 1400 ms after train vs Bumetanide P4/5 1400 ms after train	419.9	57.68	362.2	75	75															1.27197		0.95398	1.66033		0		Control P12-14 before train vs Control P12-14 500 ms after train	369.9	68.3	301.6	250	25
	1.43096		0.63598	1.31234		0		Bumetanide P4/5 before train vs Bumetanide P4/5 500 ms after train	386.9	66	320.9	250	25															1.43096		0.63598	0.71157		0		Control P12-14 before train vs Control P12-14 1400 ms after train	369.9	67.99	301.9	250	75
	1.90795		0.63598	1.9685		0		Bumetanide P4/5 before train vs Bumetanide P4/5 1400 ms after train	386.9	57.68	329.2	250	75															1.90795		0.63598	0.71157		0		Control P12-14 500 ms after train vs Control P12-14 1400 ms after train	68.3	67.99	0.3067	25	75
	1.43096		0.47699	0.32808		0		Bumetanide P4/5 500 ms after train vs Bumetanide P4/5 1400 ms after train	66	57.68	8.32	25	75															1.43096		0.47699	1.42314		0
	0.79498		0.79498	1.9685		0																						0.79498		0.79498	0.47438		0
	0.79498		0.79498	0		0																						0.79498		0.79498	0.23719		0.23719		Spike frequency (normalized to baseline)
	1.27197		0.47699	0.32808		0		Spike frequency (normalized to baseline)																				1.27197		0.47699	1.42314		0.47438			N total	Mean	SE of mean
	1.11297		0.95398	0.98425		0			N total	Mean	SE of mean																	1.11297		0.95398	0.94876		0.23719		Control P4/5 before train	250	1.00001	0.02457
	1.11297		0.79498	0.65617		0		Control P4/5 before train	250	1.00001	0.02457																	1.11297		0.79498	0.47438		0.47438		Control P4/5 500 ms after train	25	2.90645	0.32175
	0.79498		0.47699	1.64042		0		Control P4/5 500 ms after train	25	2.90645	0.32175																	0.79498		0.47699	2.13471		0		Control P4/5 1400 ms after train	75	1.54968	0.15765
	1.58996		1.11297	1.31234		0		Control P4/5 1400 ms after train	75	1.54968	0.15765																	1.58996		1.11297	0.23719		0		Control P12-14 before train	250	0.99999	0.03188
	1.58996		1.27197	0.32808		0		Bumetanide P4/5 before train	250	1	0.03423																	1.58996		1.27197	0.47438		0.47438		Control P12-14 500 ms after train	25	0.07795	0.04849
	0.79498		1.27197	0		0		Bumetanide P4/5 500 ms after train	25	0.06562	0.02679																	0.79498		1.27197	1.18595		0		Control P12-14 1400 ms after train	75	0.09872	0.0242
	0.95398		1.11297	1.9685		0		Bumetanide P4/5 1400 ms after train	75	0.03062	0.01272																	0.95398		1.11297	0.23719		0
	1.11297		0	0.65617		0																						1.11297		0	0.47438		0
	1.43096		0.63598	1.9685		0																						1.43096		0.63598	1.66033		0.23719
	0.159		0.95398	1.31234		0																						0.159		0.95398	0.23719		0.47438
	1.43096		0.63598	1.31234		0.65617																						1.43096		0.63598	1.18595		0.23719
	1.27197		0.63598	0.65617		0																						1.27197		0.63598	0.94876		0.47438
	0.95398		0.95398	0.98425		0																						0.95398		0.95398	1.66033		0.23719
	1.11297		0.47699	1.9685		0																						1.11297		0.47699	1.18595		0.23719
	0.47699		0.47699	0.32808		0																						0.47699		0.47699	0.71157		0
	0.31799		1.11297	1.31234		0																						0.31799		1.11297	0.94876		0.47438
	0.79498		0.47699	0.98425		0																						0.79498		0.47699	0.71157		0.71157
	1.43096		0.95398	0.98425		0																						1.43096		0.95398	1.42314		0.47438
	1.11297			0.32808																								1.11297			1.18595
	0.63598			0.98425																								0.63598			0.71157
	0.79498			1.31234																								0.79498			1.89752
	1.43096			0.32808																								1.43096			0.94876
	0.79498			0.32808																								0.79498			1.66033
	0.47699			1.64042																								0.47699			0.47438
	1.74895			0.98425																								1.74895			0.71157
	0.47699			2.29659																								0.47699			0.71157
	1.90795			0.98425																								1.90795			1.42314
	1.11297			1.31234																								1.11297			1.42314
	1.58996			0.65617																								1.58996			0.23719
	1.11297			0.32808																								1.11297			0.94876
	0.63598			1.31234																								0.63598			0.47438
	1.11297			0.32808																								1.11297			1.66033
	0.95398			1.31234																								0.95398			1.89752
	0.79498			2.29659																								0.79498			0.94876
	0.63598			1.31234																								0.63598			0.94876
	1.43096			0.65617																								1.43096			0.94876
	0.79498			1.31234																								0.79498			1.66033
	0.47699			1.31234																								0.47699			0.94876
	1.58996			1.31234																								1.58996			0.23719
	1.43096			0.98425																								1.43096			0.47438
	1.11297			0.65617																								1.11297			0.47438
	1.27197			0.98425																								1.27197			1.89752
	0.31799			0.98425																								0.31799			1.66033
	1.27197			0.98425																								1.27197			0.47438
	0.95398			0.98425																								0.95398			1.42314
	1.11297			1.31234																								1.11297			0.23719
	1.58996			1.31234																								1.58996			1.18595
	0.159			0.98425																								0.159			0.23719
	0.47699			1.9685																								0.47699			0.71157
	0.95398			0.32808																								0.95398			0.47438
	0.95398			0.32808																								0.95398			1.42314
	0.95398			0.98425																								0.95398			1.89752
	0.79498			1.31234																								0.79498			0.71157
	0.47699			0.65617																								0.47699			0.47438
	0.79498			0.98425																								0.79498			0.94876
	1.11297			1.9685																								1.11297			0.94876
	0.79498			0.32808																								0.79498			0.94876
	1.27197			0.65617																								1.27197			0.94876
	1.11297			0.98425																								1.11297			1.42314
	0.79498			0.65617																								0.79498			0.23719
	0.47699			0.65617																								0.47699			0.71157
	1.74895			0.98425																								1.74895			0.71157
	0.31799			1.9685																								0.31799			1.18595
	0.79498			1.31234																								0.79498			1.18595
	0.95398			1.64042																								0.95398			0.94876
	1.74895			0.65617																								1.74895			0.47438
	1.11297			1.31234																								1.11297			0.47438
	0.95398			0.98425																								0.95398			2.6091
	0.47699			0.65617																								0.47699			0.47438
	1.58996			0.32808																								1.58996			1.18595
	0.47699			0.98425																								0.47699			0.71157
	0.79498			1.31234																								0.79498			1.42314
	0.79498			0.65617																								0.79498			1.18595
	0.95398			1.64042																								0.95398			0.94876
	0.79498			2.29659																								0.79498			1.42314
	0.95398			0.98425																								0.95398			1.18595
	1.43096			0.65617																								1.43096			1.42314
	0.31799			0.65617																								0.31799			0.71157
	0.79498			0.98425																								0.79498			0.71157
	0.47699			0.98425																								0.47699			0.94876
	0.95398			1.31234																								0.95398			0.23719
	1.11297			1.31234																								1.11297			1.66033
	0.95398			0.65617																								0.95398			0.94876
	0.63598			1.64042																								0.63598			0.94876
	1.43096			0.65617																								1.43096			0.94876
	0.79498			0.65617																								0.79498			1.18595
	0.95398			1.31234																								0.95398			1.42314
	0.31799			1.31234																								0.31799			1.89752
	1.27197			0.98425																								1.27197			0.94876
	1.27197			0.65617																								1.27197			0
	0.95398			0.98425																								0.95398			0.94876
	0.63598			0.32808																								0.63598			0.71157
	1.11297			0.65617																								1.11297			0.94876
	1.43096			2.62467																								1.43096			0.71157
	1.27197			0.32808																								1.27197			0.71157
	0.95398			0.65617																								0.95398			0.94876
	0.63598			1.31234																								0.63598			1.18595
	0.95398			0.98425																								0.95398			0.47438
	0.79498			1.9685																								0.79498			1.18595
	1.27197			0.98425																								1.27197			1.18595
	0.79498			0.65617																								0.79498			1.42314
	1.58996			1.31234																								1.58996			1.18595
	1.43096			2.29659																								1.43096			0.94876
	0.63598			1.31234																								0.63598			1.42314
	0.79498			1.31234																								0.79498			0.47438
	0.95398			0.98425																								0.95398			1.66033
	1.11297			0.65617																								1.11297			0.94876
	1.11297			0.98425																								1.11297			0.47438
	0.79498			1.31234																								0.79498			0.71157
	1.43096			0.32808																								1.43096			1.66033
	0.63598			1.64042																								0.63598			1.66033
	0.47699			1.64042																								0.47699			1.89752
	0.79498			0.98425																								0.79498			0.71157
	0.47699			0																								0.47699			1.18595
	1.58996			0.65617																								1.58996			1.66033
	0.95398			1.31234																								0.95398			1.18595
	1.27197			0.32808																								1.27197			1.18595
	0.63598			0.65617																								0.63598			1.18595
	0.79498			1.9685																								0.79498			0.94876
	0.95398			0.32808																								0.95398			0.71157
	0.79498			0.65617																								0.79498			1.18595
	0.95398			1.31234																								0.95398			1.66033
	1.74895			1.31234																								1.74895			0.47438
	1.11297			0.32808																								1.11297			0.23719
	0.79498			0.65617																								0.79498			1.66033
	0.47699			1.64042																								0.47699			0.47438
	0.63598			1.31234																								0.63598			1.18595
	0.95398			0.65617																								0.95398			0.71157
	1.43096			0.65617																								1.43096			0.47438
	0.47699			0.98425																								0.47699			1.66033
	0.95398			1.31234																								0.95398			0.71157
	1.11297			0.65617																								1.11297			1.42314
	1.43096			0.32808																								1.43096			0.47438
	1.27197			1.64042																								1.27197			0.94876
	0.63598			1.31234																								0.63598			0.94876
	0.95398			0.65617																								0.95398			1.42314
	1.27197			1.64042																								1.27197			0.94876
	0.79498			1.31234																								0.79498			0.94876
	1.11297			0.65617																								1.11297			0.47438
	0.79498			0.65617																								0.79498			0.94876
	0.79498			0.32808																								0.79498			1.66033
	1.27197			0.65617																								1.27197			1.42314
	1.27197			1.9685																								1.27197			0.23719
	0.63598			0.98425																								0.63598			0.71157
	0.63598			1.31234																								0.63598			0.47438
	1.27197			1.31234																								1.27197			2.13471
	0.47699			1.64042																								0.47699			0.71157
	0.95398			1.31234																								0.95398			0.94876
	1.58996			0.65617																								1.58996			0.94876
	1.27197			0.98425																								1.27197			1.18595
	0.47699			0.65617																								0.47699			1.89752
	1.11297			0.98425																								1.11297			0.94876
	0.47699			0.32808																								0.47699			0.23719
	0.47699			1.64042																								0.47699			0.47438
	1.90795			0.32808																								1.90795			0.71157
	0.79498			1.31234																								0.79498			1.89752
	0.159			0.65617																								0.159			0.23719
	1.58996			0.65617																								1.58996			1.66033
	0.63598			1.9685																								0.63598			0.94876
	0.47699			0.65617																								0.47699			1.42314
	1.90795			2.29659																								1.90795			0.94876
	1.11297			1.31234																								1.11297			0.71157
	0.95398			0.32808																								0.95398			0.94876
	0.71548			1.31234																								0.71548			1.18595
	1.96757			0.65617																								1.96757			0.94876
	1.25209			0.65617																								1.25209			1.18595
	1.25209			0.32808																								1.25209			0.47438
	0.89435			0.98425																								0.89435			0.47438
	0.53661			0.98425																								0.53661			1.18595
	0.35774			1.31234																								0.35774			0.94876
	1.7887			0.32808																								1.7887			0.47438
	0.53661			1.31234																								0.53661			0.71157
	1.25209			0.32808																								1.25209			0.47438
	0.71548			1.31234																								0.71548			0.94876
	1.25209			0.98425																								1.25209			1.18595
	0.89435			0.65617																								0.89435			0.94876
	0.35774			1.9685																								0.35774			1.66033
	1.60983			0.32808																								1.60983			1.66033
	1.43096			0.65617																								1.43096			1.66033
	1.25209			0.98425																								1.25209			0.71157
	0.71548			1.64042																								0.71548			1.18595
	1.43096			0.65617																								1.43096			0.23719
	0.71548			0.98425																								0.71548			1.66033
	0.71548			0.32808																								0.71548			1.66033
	1.60983			0.65617																								1.60983			1.42314
	1.07322			0.32808																								1.07322			0.71157
	1.11297			0.98425																								1.11297			0.47438
	0.53661			0.32808																								0.53661			0.47438
	0.89435			0.65617																								0.89435			0.47438
	1.43096			0.65617																								1.43096			1.18595
	0.71548			0.65617																								0.71548			0.47438
	1.07322			0																								1.07322			0.71157
	1.43096			0																								1.43096			0
				--
				--
				--
				--
				--
				--
				--
				--
				--
				--
				--
				--
				--
				--
				--
				--
				--
				--
				--
				--
				--
				--
				--
				--
				--
				--
				--
				--
				--
				--
				--
				--
				--
				--
				--
				--
				--
				--

## Sheet: Figure 5
	Figure 5 b														Figure 5 e
																									Figure 5 f											Figure 5 h										Figure 5 h
	Polysynaptic PSCs mean amplitudes (P4/5, P7 and P14/p15) in control and in nicotinic antagonists (pA).
															Delays of polysynaptic PSCs onsets at P7 and P15 (ms)										Delay of polysynaptic PSCs onsets and delay between the first and 2nd spikes at P7 (ms)											Post-synaptic potential (PSP) averaed amplitude (mV)										Postsynaptic delay (ms)
	Control P4/5	Nicotinic ant P4/5	Control P7	Nicotinic ant P7	Control P14/15	Nicotinic ant P14/15																															3.8									39
	43	7	396	7	585	9									PSP onset p7 (ms)	PSP onset p15 (ms)									PSP onset p7 (ms)	Delay between 1st and 2nd spikes (ms)											1.9									8
	33	16	280	5	424	-30									20.55	10.7									20.55	40.2											0.47									36
	13	20	251	13	326	15									35.4	11									35.4	25.875											1.35									18.2
	18	39	474	0	400	12									14.65	12.4									14.65	51.5											1.05									21
	5	7	280	0	704	62									16.04	9.2									16.04	43.2											0.722									45
	5		169	6	1569	43									26										26	32											1.2									29
	12		84		1473																					42											0.413									5.1
	10																																				0.504									52
	11																																				0.72									37
	8															N total	Mean	SE of mean								N total	Mean	SE of mean									2.44									50
															PSP onset p7	5	22.528	3.7803							PSP onset p7	5	22.528	3.7803									0.781
		N total	Mean	SE of mean											PSP onset p15	4	10.825	0.65622							Delay between 1st and 2nd spikes	6	39.1292	3.67648									1.65
	Control P4/5	10	15.8	3.96316																																	1.6										N total	Mean	SE of mean
	Nicotinic ant P4/5	5	17.8	5.87707																																	1.6									B	11	30.9364	4.85293
	Control P7	7	276.286	49.4189											Two-sample 2-tailed t-Test statistics										Two-sample 2-tailed t-Test statistics
	Nicotinic ant P7	6	5.16667	1.99025												t Statistic	DF	Prob>|t|								t Statistic	DF	Prob>|t|									N total	Mean	SE of mean
	Control P14/15	7	783	196.624											Equal Variance Assumed	-2.70588	7	0.03038							Equal Variance Assumed	-3.12816	9	0.01216								B	15	1.34667	0.23201
	Nicotinic ant P14/15	6	18.5	12.8964											Equal Variance NOT Assumed (Welch Correction)	-3.05017	4.23957	0.03523							Equal Variance NOT Assumed (Welch Correction)	-3.14819	8.82744	0.01206
	One-way ANOVA														Normality Kolmogorov-Smirnov test										Normality Kolmogorov-Smirnov test
	Overall ANOVA															DF	Statistic	p-value	Decision at level(5%)							DF	Statistic	p-value	Decision at level(5%)
		DF	Sum of Squares	Mean Square	F Value	Prob>F									PSP onset p15	4	0.21206	1	Can't reject normality						PSP onset p7	5	0.19251	1	Can't reject normality
	Model	5	3.34683e+06	669366	13.5144	2.29174e-07									PSP onset p7	5	0.19251	1	Can't reject normality						Delay between 1st and 2nd spikes	6	0.21399	1	Can't reject normality
	Error	35	1.73355e+06	49529.9											At the level 0.05, the data was significantly drawn from normally distributed population										At the level 0.05, the data was significantly drawn from normally distributed population
	Total	40	5.08038e+06
	Fisher post-hoc test
		MeanDiff	SEM	t Value	Prob	Alpha	Sig	LCL	UCL
	Nicotinic ant P4/5 vs Control P4/5	2	121.897	0.01641	0.987	0.05	0	-245.465	249.465
	Control P7 vs Control P4/5	260.486	109.675	2.37506	0.02316	0.05	1	37.8329	483.139
	Control P7 vs Nicotinic ant P4/5	258.486	130.314	1.98356	0.05519	0.05	0	-6.06529	523.037
	Nicotinic ant P7 vs Control P4/5	-10.6333	114.926	-0.09252	0.92681	0.05	0	-243.945	222.679
	Nicotinic ant P7 vs Nicotinic ant P4/5	-12.6333	134.763	-0.09375	0.92585	0.05	0	-286.216	260.949
	Nicotinic ant P7 vs Control P7	-271.119	123.817	-2.18967	0.0353	0.05	1	-522.481	-19.7569
	Control P14/15 vs Control P4/5	767.2	109.675	6.99519	3.87547e-08	0.05	1	544.547	989.853
	Control P14/15 vs Nicotinic ant P4/5	765.2	130.314	5.87198	1.13854e-06	0.05	1	500.649	1029.75
	Control P14/15 vs Control P7	506.714	118.96	4.25955	0.000146414	0.05	1	265.213	748.215
	Control P14/15 vs Nicotinic ant P7	777.833	123.817	6.28211	3.28721e-07	0.05	1	526.471	1029.2
	Nicotinic ant P14/15 vs Control P4/5	2.7	114.926	0.02349	0.98139	0.05	0	-230.612	236.012
	Nicotinic ant P14/15 vs Nicotinic ant P4/5	0.7	134.763	0.00519	0.99589	0.05	0	-272.883	274.283
	Nicotinic ant P14/15 vs Control P7	-257.786	123.817	-2.08199	0.04472	0.05	1	-509.148	-6.42359
	Nicotinic ant P14/15 vs Nicotinic ant P7	13.3333	128.491	0.10377	0.91795	0.05	0	-247.517	274.184
	Nicotinic ant P14/15 vs Control P14/15	-764.5	123.817	-6.17443	4.55213e-07	0.05	1	-1015.86	-513.138
	Homogeneity of variance test
	Levene's test
		DF	Sum of Squares	Mean Square	F Value	Prob>F
	Model	5	938936	187787	15.5058	4.81878e-08
	Error	35	423879	12110.8
	Normality Kolmogorov-Smirnov test
		DF	Statistic	p-value	Decision at level(5%)
	Control P4/5	10	0.28839	0.31361	Can't reject normality
	Nicotinic ant P4/5	5	0.23352	1	Can't reject normality
	Control P7	7	0.20295	0.99857	Can't reject normality
	Nicotinic ant P7	6	0.18872	1	Can't reject normality
	Control P14/15	7	0.27464	0.58527	Can't reject normality
	Nicotinic ant P14/15	6	0.21514	1	Can't reject normality
	At the level 0.05, the data was significantly drawn from normally distributed population

## Sheet: Figure 6
	Figure 6 e																			Figure 6f																Figure 6g
	Mean values of isoguvacine maximal effects on spike frequency in control, vehicle and bumetanide
	* Bumetanide-I - Bumetanide-treated mice																Spike count during two different time windows after cortical train stimulation (0–500 ms, 0–1400 ms) normalized to spike count before the train																Spike count during two different time windows after cortical train stimulation (0–500 ms, 0–1400 ms) normalized to spike count before the train
		Mean frequency (Normalized to control)																	control vs bumetanide treated																vehicle vs bumetanide treated
	Control P13/14	Bumetanide-I* P13	Vehicle P13														Control P12-14 before train	Control P12-14 500 ms after train	Control P12-14 1400 ms after train	Bumetanide-I P12-14 before train	Bumetanide-I P12-14 500 ms after train	Bumetanide-I P12-14 1400 ms after train											Vehicle P12-14 before train	Vehicle P12-14 500 ms after train	Vehicle4 P12-14 1400 ms after train	Bumetanide-I P12-14 before train	Bumetanide-I P12-14 500 ms after train	Bumetanide-I P12-14 1400 ms after train		Table Analyzed	Data 1
	0.75	1.18741	0.25915																						Table Analyzed	Data 1							2.0008	0.40016	0.40016	0.93926	0.75141	0.75141
	0.07027	0.44244	0.28682														3.08348	1	1	0.93926	0.75141	0.75141											0.40016	0.40016	0.40016	0.75141	3.38132	3.38132		Table Analyzed	Data 1
	0.23077	0.90119	0.4183														1.89752	0	0	0.75141	3.38132	3.38132			Kruskal-Wallis test								1.0004	0.20008	0.20008	1.12711	1.31496	1.31496
	0.42454	0.69663	0.28437														0.71157	0	0	1.12711	1.31496	1.31496			P value	< 0,0001							1.60064	0.20008	0.20008	1.50281	1.50281	1.50281		Kruskal-Wallis test
	0.05485	1.97917	0.08182														0.23719	0	0	1.50281	1.50281	1.50281			Exact or approximate P value?	Approximate							0.40016	0.20008	0.20008	1.12711	1.50281	1.50281		P value	< 0,0001
	0.19758	0.7526	0.03472														0.23719	0	0	1.12711	1.50281	1.50281			P value summary	****							1.60064	0	0	1.50281	0.75141	0.75141		Exact or approximate P value?	Approximate
	0.14555	0.71429	0.09804														1.18595	0.71157	0.71157	1.50281	0.75141	0.75141			Do the medians vary signif. (P < 0.05)	Yes							0.80032	0	0	0.56355	0.93926	0.93926		P value summary	****
	0.48821	1.54483	0.08621														1.42314	0.23719	0.23719	0.56355	0.93926	0.93926			Number of groups	6							1.20048	0	0	0.75141	1.50281	1.50281		Do the medians vary signif. (P < 0.05)	Yes
	0.36842	1.295	0.56122														0.47438	0	0	0.75141	1.50281	1.50281			Kruskal-Wallis statistic	229.3							0.60024	0	0	0.75141	1.31496	1.31496		Number of groups	6
	0.03	0.48123	0														0.71157	0	0	0.75141	1.31496	1.31496											1.0004	0	0	0.93926	2.25422	2.25422		Kruskal-Wallis statistic	214.1
	0.41693	0.69321	0.27083														0.47438	0	0	0.93926	2.25422	2.25422			Data summary								2.0008	0	0	1.31496	1.69066	1.69066
	0.01677	0.76389	0.44737														1.66033	0	0	1.31496	1.69066	1.69066			Number of treatments (columns)	6							1.40056	0	0	1.12711	1.87851	1.87851		Data summary
	0.09286	0.71691	0.65625														0.94876	0	0	1.12711	1.87851	1.87851			Number of values (total)	698							1.60064	0	0	1.12711	0.93926	0.93926		Number of treatments (columns)	6
		1.625	0.89216														0.94876	0	0	1.12711	0.93926	0.93926											0.80032	0	0	0.75141	0.75141	0.75141		Number of values (total)	700
		1.42312	0														0.71157	0	0	0.75141	0.75141	0.75141											1.0004	0	0	1.12711	0.75141	0.75141
		0.81558	0.3861														1.89752	0	0	1.12711	0.75141	0.75141											1.80072	0	0	0.56355	0.93926	0.93926
			0														0.94876	0	0	0.56355	0.93926	0.93926			Number of families	1							1.60064	0	0	1.31496	0.93926	0.93926		Number of families	1
																	0.94876	0	0	1.31496	0.93926	0.93926			Number of comparisons per family	15							0.80032	0	0	1.12711	0.3757	0.3757		Number of comparisons per family	15
																	0.47438	0	0	1.12711	0.3757	0.3757			Alpha	0.05							1.0004	0	0	2.06636	0.75141	0.75141		Alpha	0.05
									Normality Kolmogorov-Smirnov test								0.23719	0	0	2.06636	0.75141	0.75141											1.20048	0	0	1.12711	1.50281	1.50281
		N total	Mean	SE of mean						DF	Statistic	p-value	Decision at level(5%)				1.66033	0	0	1.12711	1.50281	1.50281			Dunn's multiple comparisons test	Mean rank diff,	Significant?	Summary	Adjusted P Value				0.60024	0	0	1.50281	0.93926	0.93926		Dunn's multiple comparisons test	Mean rank diff,	Significant?	Summary	Adjusted P Value
	Control P13/14	13	0.25283	0.06154					Control P13/14	13	0.15498	0.97236	Can't reject normality				1.18595	0	0	1.50281	0.93926	0.93926											1.0004	0	0	1.12711	1.12711	1.12711
	Bumetanide-I* P13	16	1.00203	0.11247					Bumetanide-I* P13	16	0.22322	0.351	Can't reject normality				1.42314	0	0	1.12711	1.12711	1.12711			Control P12-14 before train vs Control P12-14 500 ms after train	330.4	Yes	****	< 0,0001				0.40016	0	0	0.93926	0.18785	0.18785		Vehicle P12-14 before train vs Vehicle P12-14 500 ms after train	358.1	Yes	****	< 0,0001
	Vehicle P13	17	0.2802	0.06242					Vehicle P13	17	0.17224	0.65439	Can't reject normality				0.94876	0	0	0.93926	0.18785	0.18785			Control P12-14 before train vs Control P12-14 1400 ms after train	329.1	Yes	****	< 0,0001				0.60024	0	0	0.75141	0.75141	0.75141		Vehicle P12-14 before train vs Vehicle4 P12-14 1400 ms after train	313.3	Yes	****	< 0,0001
									At the level 0.05, the data was significantly drawn from normally distributed population								1.66033	0	0	0.75141	0.75141	0.75141			Control P12-14 before train vs Bumetanide-I P12-14 before train	-2.476	No	ns	> 0,9999				0.80032	0	0	0.93926	0.3757	0.3757		Vehicle P12-14 before train vs Bumetanide-I P12-14 before train	9.184	No	ns	> 0,9999
																	1.18595	0	0	0.93926	0.3757	0.3757			Control P12-14 before train vs Bumetanide-I P12-14 500 ms after train	-29.15	No	ns	> 0,9999				1.0004		0	0.93926		0.18785		Vehicle P12-14 before train vs Bumetanide-I P12-14 500 ms after train	-19.38	No	ns	> 0,9999
	One-way ANOVA																0.94876		0	0.93926		0.18785			Control P12-14 before train vs Bumetanide-I P12-14 1400 ms after train	42.44	No	ns	> 0,9999				0.40016		0	0.75141		0.56355		Vehicle P12-14 before train vs Bumetanide-I P12-14 1400 ms after train	57.24	No	ns	0.4689
	Overall ANOVA								Homogeneity of variance test								0.94876		0	0.75141		0.56355			Control P12-14 500 ms after train vs Control P12-14 1400 ms after train	-1.28	No	ns	> 0,9999				0.80032		0	0.3757		1.12711		Vehicle P12-14 500 ms after train vs Vehicle4 P12-14 1400 ms after train	-44.75	No	ns	> 0,9999
		DF	Sum of Squares	Mean Square	F Value	Prob>F			Levene's test								0.47438		0	0.3757		1.12711			Control P12-14 500 ms after train vs Bumetanide-I P12-14 before train	-332.9	Yes	****	< 0,0001				0.80032		0	0.93926		1.31496		Vehicle P12-14 500 ms after train vs Bumetanide-I P12-14 before train	-348.9	Yes	****	< 0,0001
	Model	2	5.62264	2.81132	25.7943	4.35545e-08				DF	Sum of Squares	Mean Square	F Value	Prob>F			1.42314		0	0.93926		1.31496			Control P12-14 500 ms after train vs Bumetanide-I P12-14 500 ms after train	-359.5	Yes	****	< 0,0001				1.0004		0	0.75141		0.93926		Vehicle P12-14 500 ms after train vs Bumetanide-I P12-14 500 ms after train	-377.4	Yes	****	< 0,0001
	Error	43	4.68656	0.10899					Model	2	0.37335	0.18668	6.32819	0.0039			0.23719		0	0.75141		0.93926			Control P12-14 500 ms after train vs Bumetanide-I P12-14 1400 ms after train	-287.9	Yes	****	< 0,0001				1.60064		0	1.31496		0.3757		Vehicle P12-14 500 ms after train vs Bumetanide-I P12-14 1400 ms after train	-300.8	Yes	****	< 0,0001
	Total	45	10.3092						Error	43	1.26846	0.0295					0.47438		0	1.31496		0.3757			Control P12-14 1400 ms after train vs Bumetanide-I P12-14 before train	-331.6	Yes	****	< 0,0001				1.60064		0	1.12711		0.93926		Vehicle4 P12-14 1400 ms after train vs Bumetanide-I P12-14 before train	-304.1	Yes	****	< 0,0001
																	1.18595		0	1.12711		0.93926			Control P12-14 1400 ms after train vs Bumetanide-I P12-14 500 ms after train	-358.3	Yes	****	< 0,0001				0.80032		0	1.50281		0.93926		Vehicle4 P12-14 1400 ms after train vs Bumetanide-I P12-14 500 ms after train	-332.7	Yes	****	< 0,0001
																	0.94876		0	1.50281		0.93926			Control P12-14 1400 ms after train vs Bumetanide-I P12-14 1400 ms after train	-286.7	Yes	****	< 0,0001				0.80032		0	1.12711		0.56355		Vehicle4 P12-14 1400 ms after train vs Bumetanide-I P12-14 1400 ms after train	-256.1	Yes	****	< 0,0001
	Fisher post-hoc test																1.42314		0	1.12711		0.56355			Bumetanide-I P12-14 before train vs Bumetanide-I P12-14 500 ms after train	-26.67	No	ns	> 0,9999				1.0004		0.20008	0.56355		0.75141		Bumetanide-I P12-14 before train vs Bumetanide-I P12-14 500 ms after train	-28.57	No	ns	> 0,9999
		MeanDiff	SEM	t Value	Prob	Alpha	Sig	LCL	UCL								1.18595		0	0.56355		0.75141			Bumetanide-I P12-14 before train vs Bumetanide-I P12-14 1400 ms after train	44.92	No	ns	> 0,9999				2.0008		0	0.3757		0.18785		Bumetanide-I P12-14 before train vs Bumetanide-I P12-14 1400 ms after train	48.05	No	ns	> 0,9999
	Control P13/14 vs Bumetanide-I P13	-0.7492	0.12327	-6.07771	2.8185e-07	0.05	1	-0.9978	-0.5006								0.94876		0	0.3757		0.18785			Bumetanide-I P12-14 500 ms after train vs Bumetanide-I P12-14 1400 ms after train	71.59	No	ns	> 0,9999				0.60024		0	0.93926		0.3757		Bumetanide-I P12-14 500 ms after train vs Bumetanide-I P12-14 1400 ms after train	76.62	No	ns	> 0,9999
	Vehicle P13 vs Bumetanide-I P13	-0.72183	0.11499	-6.27728	1.44396e-07	0.05	1	-0.95374	-0.48993								0.47438		0	0.93926		0.3757											0.80032		0.20008	1.31496		0.75141
	Control P13/14 vs Vehicle P13	0.02737	0.12163	0.22502	0.82303	0.05	0	-0.21793	0.27267								1.18595		0	1.31496		0.75141											2.20088		0	0.56355		0.3757
																	0.94876		0	0.56355		0.3757			Test details	Mean rank 1	Mean rank 2	Mean rank diff,	n1	n2			0.40016		0	1.31496		1.12711		Test details	Mean rank 1	Mean rank 2	Mean rank diff,	n1	n2
																	1.66033		0	1.31496		1.12711											1.0004		0	1.50281		2.06636
																	0.23719		0	1.50281		2.06636			Control P12-14 before train vs Control P12-14 500 ms after train	399.3	68.94	330.4	249	25			0.60024		0	1.50281		0.56355		Vehicle P12-14 before train vs Vehicle P12-14 500 ms after train	405.6	47.52	358.1	250	25
																	0.94876		0	1.50281		0.56355			Control P12-14 before train vs Control P12-14 1400 ms after train	399.3	70.22	329.1	249	75			1.40056		0.20008	0.56355		0.3757		Vehicle P12-14 before train vs Vehicle4 P12-14 1400 ms after train	405.6	92.27	313.3	250	75
																	0.94876		0	0.56355		0.3757			Control P12-14 before train vs Bumetanide-I P12-14 before train	399.3	401.8	-2.476	249	249			0.40016		0	0.56355		0.75141		Vehicle P12-14 before train vs Bumetanide-I P12-14 before train	405.6	396.4	9.184	250	250
																	0.71157		0	0.56355		0.75141			Control P12-14 before train vs Bumetanide-I P12-14 500 ms after train	399.3	428.5	-29.15	249	25			1.60064		0.40016	1.31496		0.75141		Vehicle P12-14 before train vs Bumetanide-I P12-14 500 ms after train	405.6	425	-19.38	250	25
																	1.42314		0	1.31496		0.75141			Control P12-14 before train vs Bumetanide-I P12-14 1400 ms after train	399.3	356.9	42.44	249	75			1.60064		0.20008	1.12711		0.75141		Vehicle P12-14 before train vs Bumetanide-I P12-14 1400 ms after train	405.6	348.3	57.24	250	75
																	0.71157		0	1.12711		0.75141			Control P12-14 500 ms after train vs Control P12-14 1400 ms after train	68.94	70.22	-1.28	25	75			2.0008		0	1.12711		1.69066		Vehicle P12-14 500 ms after train vs Vehicle4 P12-14 1400 ms after train	47.52	92.27	-44.75	25	75
																	1.42314		0	1.12711		1.69066			Control P12-14 500 ms after train vs Bumetanide-I P12-14 before train	68.94	401.8	-332.9	25	249			1.20048		0.20008	1.12711		0.3757		Vehicle P12-14 500 ms after train vs Bumetanide-I P12-14 before train	47.52	396.4	-348.9	25	250
																	1.89752		0	1.12711		0.3757			Control P12-14 500 ms after train vs Bumetanide-I P12-14 500 ms after train	68.94	428.5	-359.5	25	25			1.0004		0.20008	0.75141		0.3757		Vehicle P12-14 500 ms after train vs Bumetanide-I P12-14 500 ms after train	47.52	425	-377.4	25	25
																	0.47438		0	0.75141		0.3757			Control P12-14 500 ms after train vs Bumetanide-I P12-14 1400 ms after train	68.94	356.9	-287.9	25	75			0.40016		0.80032	0.75141		1.12711		Vehicle P12-14 500 ms after train vs Bumetanide-I P12-14 1400 ms after train	47.52	348.3	-300.8	25	75
																	1.66033		0	0.75141		1.12711			Control P12-14 1400 ms after train vs Bumetanide-I P12-14 before train	70.22	401.8	-331.6	75	249			0.60024		0.20008	0.75141		0.75141		Vehicle4 P12-14 1400 ms after train vs Bumetanide-I P12-14 before train	92.27	396.4	-304.1	75	250
																	1.66033		0	0.75141		0.75141			Control P12-14 1400 ms after train vs Bumetanide-I P12-14 500 ms after train	70.22	428.5	-358.3	75	25			0.80032		0.40016	0.56355		0.3757		Vehicle4 P12-14 1400 ms after train vs Bumetanide-I P12-14 500 ms after train	92.27	425	-332.7	75	25
																	0.71157		0	0.56355		0.3757			Control P12-14 1400 ms after train vs Bumetanide-I P12-14 1400 ms after train	70.22	356.9	-286.7	75	75			1.0004		0.40016	1.12711		0.18785		Vehicle4 P12-14 1400 ms after train vs Bumetanide-I P12-14 1400 ms after train	92.27	348.3	-256.1	75	75
																	0.71157		0	1.12711		0.18785			Bumetanide-I P12-14 before train vs Bumetanide-I P12-14 500 ms after train	401.8	428.5	-26.67	249	25			0.60024		0.40016	1.69066		0.93926		Bumetanide-I P12-14 before train vs Bumetanide-I P12-14 500 ms after train	396.4	425	-28.57	250	25
																	1.42314		0	1.69066		0.93926			Bumetanide-I P12-14 before train vs Bumetanide-I P12-14 1400 ms after train	401.8	356.9	44.92	249	75			0.60024		0	1.50281		0.75141		Bumetanide-I P12-14 before train vs Bumetanide-I P12-14 1400 ms after train	396.4	348.3	48.05	250	75
																	0.47438		0	1.50281		0.75141			Bumetanide-I P12-14 500 ms after train vs Bumetanide-I P12-14 1400 ms after train	428.5	356.9	71.59	25	75			1.40056		0.40016	0.75141		0.93926		Bumetanide-I P12-14 500 ms after train vs Bumetanide-I P12-14 1400 ms after train	425	348.3	76.62	25	75
																	0.23719		0.23719	0.75141		0.93926											1.20048		0.20008	0.56355		1.12711
																	1.42314		0.47438	0.56355		1.12711											0.60024		0.60024	0.3757		0.3757
																	0.94876		0.23719	0.3757		0.3757											1.20048		0	1.69066		0.75141
																	0.47438		0.47438	1.69066		0.75141				N total	Mean	SE of mean					0.80032		0.40016	0.93926		1.69066			N total	Mean	SE of mean
																	2.13471		0	0.93926		1.69066			Control P12-14 before train	250	0.99999	0.03188					1.0004		0.80032	1.50281		0.93926		Vehicle P12-14 before train	250	1	0.02718
																	0.23719		0	1.50281		0.93926			Control P12-14 500 ms after train	25	0.07795	0.04849					0.80032		0	1.12711		0.56355		Vehicle P12-14 500 ms after train	25	0.05602	0.02456
																	0.47438		0.47438	1.12711		0.56355			Control P12-14 1400 ms after train	75	0.09872	0.0242					0.40016		0.40016	0.75141		0.56355		Vehicle4 P12-14 1400 ms after train	75	0.19741	0.03074
																	1.18595		0	0.75141		0.56355			Bumetanide-I P12-14 before train	250	1	0.02448					1.0004		0.60024	1.12711		0.93926		Bumetanide-I P12-14 before train	250	1	0.02448
																	0.23719		0	1.12711		0.93926			Bumetanide-I P12-14 500 ms after train	25	1.16468	0.13459					0.60024		0.60024	0.75141		0.93926		Bumetanide-I P12-14 500 ms after train	25	1.16468	0.13459
																	0.47438		0	0.75141		0.93926			Bumetanide-I P12-14 1400 ms after train	75	0.93425	0.06083					1.20048		0.20008	0.93926		1.12711		Bumetanide-I P12-14 1400 ms after train	75	0.93425	0.06083
																	1.66033		0.23719	0.93926		1.12711											1.20048		0.40016	1.12711		0.75141
																	0.23719		0.47438	1.12711		0.75141											1.20048		1.0004	0.93926		0.93926
																	1.18595		0.23719	0.93926		0.93926											0.80032		0.20008	0.93926		1.31496
																	0.94876		0.47438	0.93926		1.31496											0		0.80032	1.31496		1.12711
																	1.66033		0.23719	1.31496		1.12711											0.80032		0.60024	1.12711		0.75141
																	1.18595		0.23719	1.12711		0.75141											1.20048		0.20008	0.56355		0.75141
																	0.71157		0	0.56355		0.75141											1.20048		0.80032	0.93926		1.31496
																	0.94876		0.47438	0.93926		1.31496											1.60064		0.80032	0.56355		0.75141
																	0.71157		0.71157	0.56355		0.75141											1.20048		0.60024	1.12711		0.93926
																	1.42314		0.47438	1.12711		0.93926											0.60024			1.12711
																	1.18595			1.12711													1.20048			0.18785
																	0.71157			0.18785													0.80032			1.50281
																	1.89752			1.50281													1.60064			0.75141
																	0.94876			0.75141													1.20048			0.56355
																	1.66033			0.56355													1.0004			1.31496
																	0.47438			1.31496													1.40056			0.75141
																	0.71157			0.75141													1.40056			0.75141
																	0.71157			0.75141													0.20008			0.93926
																	1.42314			0.93926													0.80032			1.31496
																	1.42314			1.31496													0.60024			0.75141
																	0.23719			0.75141													1.20048			1.12711
																	0.94876			1.12711													0.80032			1.12711
																	0.47438			1.12711													0.60024			1.12711
																	1.66033			1.12711													0.40016			1.69066
																	1.89752			1.69066													1.20048			0.56355
																	0.94876			0.56355													1.80072			1.31496
																	0.94876			1.31496													1.0004			1.12711
																	0.94876			1.12711													1.20048			1.31496
																	1.66033			1.31496													1.20048			0.3757
																	0.94876			0.3757													0.40016			2.06636
																	0.23719			2.06636													1.20048			0.93926
																	0.47438			0.93926													1.20048			0.93926
																	0.47438			0.93926													1.20048			0.93926
																	1.89752			0.93926													1.20048			0.56355
																	1.66033			0.56355													0.40016			0.93926
																	0.47438			0.93926													1.0004			0.75141
																	1.42314			0.75141													0.60024			1.31496
																	0.23719			1.31496													0.60024			1.31496
																	1.18595			1.31496													0.80032			1.50281
																	0.23719			1.50281													1.40056			0.93926
																	0.71157			0.93926													0.80032			0.93926
																	0.47438			0.93926													1.0004			0.93926
																	1.42314			0.93926													1.40056			1.12711
																	1.89752			1.12711													1.60064			0.56355
																	0.71157			0.56355													1.40056			1.69066
																	0.47438			1.69066													0.60024			0.75141
																	0.94876			0.75141													1.20048			1.31496
																	0.94876			1.31496													0.60024			0.75141
																	0.94876			0.75141													1.60064			0.56355
																	0.94876			0.56355													1.40056			1.12711
																	1.42314			1.12711													1.40056			0.56355
																	0.23719			0.56355													0.60024			0.75141
																	0.71157			0.75141													1.0004			1.12711
																	0.71157			1.12711													0.80032			2.06636
																	1.18595			2.06636													1.0004			1.12711
																	1.18595			1.12711													0.60024			0.75141
																	0.94876			0.75141													0.60024			1.31496
																	0.47438			1.31496													1.0004			1.12711
																	0.47438			1.12711													1.0004			0.93926
																	2.6091			0.93926													1.40056			1.50281
																	0.47438			1.50281													1.40056			0.93926
																	1.18595			0.93926													1.20048			0.56355
																	0.71157			0.56355													0.40016			1.12711
																	1.42314			1.12711													1.20048			0.93926
																	1.18595			0.93926													1.20048			0.93926
																	0.94876			0.93926													2.0008			0.56355
																	1.42314			0.56355													0.80032			0.75141
																	1.18595			0.75141													1.80072			1.31496
																	1.42314			1.31496													1.0004			1.12711
																	0.71157			1.12711													1.20048			0.93926
																	0.71157			0.93926													1.20048			0.56355
																	0.94876			0.56355													1.20048			1.50281
																	0.23719			1.50281													0.20008			0.3757
																	1.66033			0.3757													0.60024			0.75141
																	0.94876			0.75141													1.0004			1.31496
																	0.94876			1.31496													1.60064			0.56355
																	0.94876			0.56355													0.40016			0.75141
																	1.18595			0.75141													0.60024			0.56355
																	1.42314			0.56355													1.0004			1.31496
																	1.89752			1.31496													1.20048			0.93926
																	0.94876			0.93926													1.0004			1.50281
																	0			1.50281													0.80032			1.12711
																	0.94876			1.12711													1.20048			0.56355
																	0.71157			0.56355													1.60064			1.50281
																	0.94876			1.50281													0.40016			0.56355
																	0.71157			0.56355													1.60064			1.12711
																	0.71157			1.12711													1.0004			0.93926
																	0.94876			0.93926													1.20048			1.12711
																	1.18595			1.12711													0.20008			0.93926
																	0.47438			0.93926													1.40056			0.75141
																	1.18595			0.75141													1.20048			0.93926
																	1.18595			0.93926													1.0004			1.31496
																	1.42314			1.31496													1.0004			0.75141
																	1.18595			0.75141													1.60064			0.56355
																	0.94876			0.56355													1.20048			0.93926
																	1.42314			0.93926													0.40016			1.12711
																	0.47438			1.12711													0.60024			0.93926
																	1.66033			0.93926													0.60024			0.18785
																	0.94876			0.18785													0.80032			1.31496
																	0.47438			1.31496													1.80072			0.56355
																	0.71157			0.56355													1.40056			1.50281
																	1.66033			1.50281													1.60064			0.75141
																	1.66033			0.75141													0.60024			1.12711
																	1.89752			1.12711													0.60024			0.75141
																	0.71157			0.75141													0.60024			1.50281
																	1.18595			1.50281													0.80032			0.93926
																	1.66033			0.93926													0.80032			0
																	1.18595			0													1.80072			1.50281
																	1.18595			1.50281													1.60064			0.93926
																	1.18595			0.93926													0.80032			0.56355
																	0.94876			0.56355													0.60024			1.50281
																	0.71157			1.50281													0.80032			1.12711
																	1.18595			1.12711													1.60064			0.56355
																	1.66033			0.56355													0.60024			1.31496
																	0.47438			1.31496													1.60064			0.75141
																	0.23719			0.75141													1.0004			0.56355
																	1.66033			0.56355													0.80032			1.31496
																	0.47438			1.31496													1.40056			0.75141
																	1.18595			0.75141													0.80032			0.56355
																	0.71157			0.56355													1.20048			1.50281
																	0.47438			1.50281													1.20048			1.31496
																	1.66033			1.31496													1.20048			1.69066
																	0.71157			1.69066													1.0004			0.93926
																	1.42314			0.93926													0.60024			1.50281
																	0.47438			1.50281													0.80032			1.12711
																	0.94876			1.12711													0.80032			0.93926
																	0.94876			0.93926													1.0004			1.31496
																	1.42314			1.31496													0.60024			0.18785
																	0.94876			0.18785													1.0004			0.93926
																	0.94876			0.93926													0.80032			1.12711
																	0.47438			1.12711													0.40016			0.75141
																	0.94876			0.75141													0.60024			0.56355
																	1.66033			0.56355													0.60024			1.87851
																	1.42314			1.87851													0.60024			1.31496
																	0.23719			1.31496													0.20008			1.31496
																	0.71157			1.31496													0.80032			0.93926
																	0.47438			0.93926													0.80032			0
																	2.13471			0													0.80032			0.75141
																	0.71157			0.75141													1.0004			1.12711
																	0.94876			1.12711													1.80072			0.93926
																	0.94876			0.93926													1.80072			1.50281
																	1.18595			1.50281													0.80032			1.12711
																	1.89752			1.12711													1.40056			0.93926
																	0.94876			0.93926													0.80032			0.93926
																	0.23719			0.93926													0.80032			1.31496
																	0.47438			1.31496													1.0004			1.12711
																	0.71157			1.12711													1.0004			0.75141
																	1.89752			0.75141													0			1.31496
																	0.23719			1.31496													1.80072			0.93926
																	1.66033			0.93926													1.20048			1.12711
																	0.94876			1.12711													0.80032			0.3757
																	1.42314			0.3757													0.60024			1.50281
																	0.94876			1.50281													1.0004			1.31496
																	0.71157			1.31496													0.60024			1.50281
																	0.94876			1.50281													1.80072			1.12711
																	1.18595			1.12711													0			0.56355
																	0.94876			0.56355													1.40056			0.75141
																	1.18595			0.75141													0.80032			0.75141
																	0.47438			0.75141													1.0004			0.56355
																	0.47438			0.56355													1.20048			0.3757
																	1.18595			0.3757													1.20048			0.56355
																	0.94876			0.56355													1.0004			0.75141
																	0.47438			0.75141													1.0004			1.87851
																	0.71157			1.87851													0.60024			1.69066
																	0.47438			1.69066													1.20048			0.87664
																	0.94876			0.87664													0.80032			0.87664
																	1.18595			0.87664													0.60024			1.0958
																	0.94876			1.0958													1.20048			0.87664
																	1.66033			0.87664													1.0004			1.75328
																	1.66033			1.75328													1.60064			1.0958
																	1.66033			1.0958													1.0004			1.0958
																	0.71157			1.0958													1.40056			0.65748
																	1.18595			0.65748													0.60024			0.65748
																	0.23719			0.65748													0.80032			1.0958
																	1.66033			1.0958													1.20048			0.43832
																	1.66033			0.43832													1.40056			0.65748
																	1.42314			0.65748													0.40016			1.97244
																	0.71157			1.97244													0.80032			0.65748
																	0.47438			0.65748													0.80032			1.53412
																	0.47438			1.53412													0.40016			1.31496
																	0.47438			1.31496													0.80032			0.21916
																	1.18595			0.21916													1.7507			1.53412
																	0.47438			1.53412													0.2501			1.0958
																	0.71157			1.0958													0.5002			0
																	0			0
																				--
																				--
																				--
																				--
																				--
																				--
																				--
																				--
																				--
																				--
																				--
																				--
																				--
																				--
																				--
																				--
																				--
																				--
																				--
																				--
																				--
																				--
																				--
																				--
																				--
																				--
																				--
																				--
																				--
																				--
																				--
																				--
																				--
																				--
																				--
																				--
																				--
																				--
																				--
																				--
																				--
																				--
																				--
																				--
																				--
																				--
																				--
																				--
																				--
																				--
																				--
																				--
																				--
																				--
																				--
																				--
																				--
																				--
																				--
																				--
																				--
																				--
																				--
																				--
																				--
																				--
																				--
																				--
																				--
																				--
																				--
																				--
																				--
																				--
																				--
																				--
																				--
																				--
																				--
																				--
																				--
																				--
																				--
																				--
																				--
																				--
																				--
																				--
																				--
																				--
																				--
																				--
																				--
																				--
																				--
																				--
																				--
																				--
																				--
																				--
																				--
																				--
																				--
																				--
																				--
																				--
																				--
																				--
																				--
																				--
																				--
																				--
																				--
																				--
																				--
																				--
																				--
																				--
																				--
																				--
																				--
																				--
																				--
																				--
																				--
																				--
																				--
																				--
																				--
																				--
																				--
																				--
																				--
																				--
																				--
																				--
																				--
																				--
																				--
																				--
																				--
																				--
																				--
																				--
																				--
																				--
																				--
																				--
																				--
																				--
																				--
																				--
																				--
																				--
																				--
																				--
																				--
																				--
																				--
																				--
																				--
																				--
																				--
																				--
																				--
																				--
																				--
																				--
																				--
																				--
																				--
																				--
																				--
																				--
																				--
																				--
																				--
